# Supplementary material for: Chimpanzees (Pan troglodytes) Indicate Mammalian Abundance Across Broad Spatial Scales
Source: Ecol Evol. 2025 Mar 15;15(3):e71000. doi: 10.1002/ece3.71000 (PMC11909632; doi:10.1002/ece3.71000)
Supplement: Supplementary file 1 — Table S1. General information on selected PanAf study sites (n = 22). Table S2. List of mammal species (n = 76) included in the subset analysis performed for referential comparisons (predominantly arboreal mammals were excluded; see last column of the table). Table S3. Results of Bayesian Regression Models based on weak priors testing the probability of relationships between chimpanzee and/or gorilla detection rate and various metrics of mammalian communities. [file ECE3-15-e71000-s001.zip › ece371000-sup-0002-Tables.xlsx]

## Sheet: Tabelle1
#	Order	Family	Genus	Species	IUCN_status	Commun name	Dominant trophic guilds	excluded in subset
1	Carnivora	Canidae	Canis	Canis adustus (Sundevall, 1847)	Least Concern	Side-striped Jackal	Omnivore	no
2	Carnivora	Canidae	Lycaon	Lycaon pictus (Temminck, 1820)	Endangered	African Wild Dog	Carnivore	no
3	Carnivora	Felidae	Caracal	Caracal aurata (Temminck, 1827)	Vulnerable	African Golden Cat	Carnivore	no
4	Carnivora	Felidae	Caracal	Caracal caracal (Schreber, 1776)	Least Concern	Caracal	Carnivore	no
5	Carnivora	Felidae	Leptailurus	Leptailurus serval (Schreber, 1776)	Least Concern	Serval	Carnivore	no
6	Carnivora	Felidae	Panthera	Panthera leo (Linnaeus, 1758)	Vulnerable	Lion	Carnivore	no
7	Carnivora	Felidae	Panthera	Panthera pardus (Linnaeus, 1758)	Vulnerable	Leopard	Carnivore	no
8	Carnivora	Herpestidae	Atilax	Atilax paludinosus (G.[Baron] Cuvier, 1829)	Least Concern	Marsh Mongoose	Omnivore	no
9	Carnivora	Herpestidae	Bdeogale	Bdeogale crassicauda (Peters, 1852)	Least Concern	Bushy-tailed Mongoose	Carnivore	no
10	Carnivora	Herpestidae	Bdeogale	Bdeogale nigripes (Pucheran, 1855)	Least Concern	Black-legged Mongoose	Carnivore	no
11	Carnivora	Herpestidae	Crossarchus	Crossarchus alexandri (Thomas & Wroughton, 1907)	Least Concern	Alexander's Cusimanse	Carnivore	no
12	Carnivora	Herpestidae	Crossarchus	Crossarchus obscurus (F.G. Cuvier, 1825)	Least Concern	Common Cusimanse	Carnivore	no
13	Carnivora	Herpestidae	Crossarchus	Crossarchus platycephalus (Goldman, 1984)	Least Concern	Flat-headed Cusimanse	Carnivore	no
14	Carnivora	Herpestidae	Herpestes	Herpestes sanguineus (Rüppell, 1835)	Least Concern	Slender Mongoose	Carnivore	yes
15	Carnivora	Herpestidae	Ichneumia	Ichneumia albicauda (G. Cuvier, 1829)	Least Concern	White-tailed Mongoose	Carnivore	no
16	Carnivora	Herpestidae	Mungos	Mungos gambianus (Ogilby, 1835)	Least Concern	Gambian Mongoose	Carnivore	no
17	Carnivora	Herpestidae	Mungos	Mungos mungo (Gmelin, 1788)	Least Concern	Banded Mongoose	Omnivore	no
18	Carnivora	Hyaenidae	Crocuta	Crocuta crocuta (Erxleben, 1777)	Least Concern	Spotted Hyaena	Carnivore	no
19	Carnivora	Mustelidae	Aonyx	Aonyx capensis (Schinz, 1821)	Near Threatened	African Clawless Otter	Carnivore	no
20	Carnivora	Mustelidae	Mellivora	Mellivora capensis (Schreber, 1776)	Least Concern	Honey Badger	Carnivore	no
21	Carnivora	Nandiniidae	Nandinia	Nandinia binotata (Gray, 1830)	Least Concern	African Palm Civet	Frugivore	no
22	Carnivora	Viverridae	Civettictis	Civettictis civetta (Schreber, 1776)	Least Concern	Civet Civetta	Omnivore	no
23	Carnivora	Viverridae	Genetta	Genetta sp.	Vulnerable	Genet	Omnivore	no
24	Cetartiodactyla	Bovidae	Alcelaphus	Alcelaphus buselaphus (Pallas, 1766)	Least Concern	Hartebeest	Herbivore	no
25	Cetartiodactyla	Bovidae	Cephalophus	Cephalophus callipygus (Peters, 1876)	Least Concern	Peter's Duiker	Herbivore	no
26	Cetartiodactyla	Bovidae	Cephalophus	Cephalophus dorsalis (Gray, 1846)	Near Threatened	Bay Duiker	Herbivore	no
27	Cetartiodactyla	Bovidae	Cephalophus	Cephalophus jentinki (Thomas, 1892)	Endangered	Jentink's Duiker	Herbivore	no
28	Cetartiodactyla	Bovidae	Cephalophus	Cephalophus leucogaster (Gray, 1873)	Near Threatened	White-bellied Duiker	Omnivore	no
29	Cetartiodactyla	Bovidae	Cephalophus	Cephalophus niger (Gray, 1846)	Least Concern	Black Duiker	Herbivore	no
30	Cetartiodactyla	Bovidae	Cephalophus	Cephalophus nigrifrons (Gray, 1871)	Least Concern	Black-fronted Duiker	Herbivore	no
31	Cetartiodactyla	Bovidae	Cephalophus	Cephalophus ogilbyi (Waterhouse, 1838)	Least Concern	Ogilby's Duiker	Herbivore	no
32	Cetartiodactyla	Bovidae	Cephalophus	Cephalophus ogilbyi brookei (Thomas, 1903)	Vulnerable	Brooke's Duiker	Herbivore	no
33	Cetartiodactyla	Bovidae	Cephalophus	Cephalophus ogilbyi crusalbum	Near Threatened	White-legged Duiker	Herbivore	no
34	Cetartiodactyla	Bovidae	Cephalophus	Cephalophus rufilatus (Gray, 1846)	Least Concern	Red-flanked Duiker	Herbivore	no
35	Cetartiodactyla	Bovidae	Cephalophus	Cephalophus silvicultor (Afzelius, 1815)	Near Threatened	Yellow -backed Duiker	Omnivore	no
36	Cetartiodactyla	Bovidae	Cephalophus	Cephalophus weynsi (Thomas, 1901)	Least Concern	Weyns's Duiker	Herbivore	no
37	Cetartiodactyla	Bovidae	Cephalophus	Cephalophus zebra (Gray, 1838)	Vulnerable	Zebra Duiker	Herbivore	no
38	Cetartiodactyla	Bovidae	Hippotragus	Hippotragus equinus (É. Geoffroy Saint-Hilaire, 1803)	Least Concern	Roan Antelope	Herbivore	no
39	Cetartiodactyla	Bovidae	Kobus	Kobus ellipsiprymnus (Ogilbyi, 1833)	Least Concern	Waterbuck	Herbivore	no
40	Cetartiodactyla	Bovidae	Kobus	Kobus kob (Erxleben, 1777)	Least Concern	Kob	Herbivore	no
41	Cetartiodactyla	Bovidae	Madoqua	Madoqua sp.	Least Concern	Dik-Dik	Herbivore	no
42	Cetartiodactyla	Bovidae	Neotragus	Neotragus batesi (de Winton, 1903)	Least Concern	Bates' Pygmy Antelope	Herbivore	no
43	Cetartiodactyla	Bovidae	Neotragus	Neotragus pygmaeus (Linnaeus, 1758)	Least Concern	Royal Antelope	Herbivore	no
44	Cetartiodactyla	Bovidae	Ourebia	Ourebia ourebi (Zimmermann, 1783)	Least Concern	Oribi	Herbivore	no
45	Cetartiodactyla	Bovidae	Philantomba	Philantomba maxwellii (C.H. Smith, 1827)	Least Concern	Maxwell's Duiker	Herbivore	no
46	Cetartiodactyla	Bovidae	Philantomba	Philantomba monticola (Thunberg, 1789)	Least Concern	Blue Duiker	Herbivore	no
47	Cetartiodactyla	Bovidae	Philantomba	Philantomba sp.	Least Concern	Small Grey Duiker	Herbivore	no
48	Cetartiodactyla	Bovidae	Redunca	Redunca redunca (Pallas, 1767)	Least Concern	Reedbuck	Herbivore	no
49	Cetartiodactyla	Bovidae	Sylvicapra	Sylvicapra grimmia (Linnaeus, 1758)	Least Concern	Bush Duiker	Herbivore	no
50	Cetartiodactyla	Bovidae	Syncerus	Syncerus caffer nanus (Sparrman, 1779)	Near Threatened	Forest Buffalo	Herbivore	no
51	Cetartiodactyla	Bovidae	Tragelaphus	Tragelaphus eurycerus (Ogilbyi, 1837)	Near Threatened	Bongo	Herbivore	no
52	Cetartiodactyla	Bovidae	Tragelaphus	Tragelaphus scriptus (Pallas, 1766)	Least Concern	Bushbuck	Herbivore	no
53	Cetartiodactyla	Bovidae	Tragelaphus	Tragelaphus spekii (Speke, 1863)	Least Concern	Sitatunga	Herbivore	no
54	Cetartiodactyla	Hippopotamidae	Choeropsis	Choeropsis liberiensis (Morton, 1849)	Endangered	Pygmy Hippopotamus	Herbivore	no
55	Cetartiodactyla	Suidae	Hylochoerus	Hylochoerus meinertzhageni (Thomas, 1904)	Least Concern	Forest Hog	Omnivore	no
56	Cetartiodactyla	Suidae	Phacochoerus	Phacochoerus africanus (Gmelin, 1788)	Least Concern	Common Warthog	Herbivore	no
57	Cetartiodactyla	Suidae	Potamochoerus	Potamochoerus larvatus (F. Cuvier, 1822)	Least Concern	Bushpig	Omnivore	no
58	Cetartiodactyla	Suidae	Potamochoerus	Potamochoerus porcus (Linnaeus, 1758)	Least Concern	Red River Hog	Omnivore	no
59	Cetartiodactyla	Tragulidae	Hyemoschus	Hyemoschus aquaticus (Thomas, 1904)	Least Concern	Water Chevrotain	Omnivore	no
60	Pholidota	Manidae	Phataginus	Phataginus tricuspis (Rafinesque, 1821)	Endangered	White-bellied Pangolin	Carnivore	no
61	Pholidota	Manidae	Smutsia	Smutsia gigantea (Illiger, 1815)	Endangered	Giant Pangolin	Carnivore	no
62	Primates	Cercopithecidae	Allochrocebus	Allochrocebus lhoesti (P. Sclater, 1899)	Vulnerable	L'Hoest's Monkey	Omnivore	yes
63	Primates	Cercopithecidae	Allochrocebus	Allochrocebus preussi (Matschie, 1898)	Endangered	Preuss's Monkey	Herbivore	yes
64	Primates	Cercopithecidae	Allochrocebus	Allochrocebus solatus (Harrison, 1988)	Near Threatened	Sun-tailed Monkey	Omnivore	yes
65	Primates	Cercopithecidae	Cercocebus	Cercocebus agilis (Milne-Edwards, 1886)	Least Concern	Agile Mangabey	Omnivore	yes
66	Primates	Cercopithecidae	Cercocebus	Cercocebus atys (Audebert, 1797)	Vulnerable	Sooty Mangabey	Herbivore	yes
67	Primates	Cercopithecidae	Cercocebus	Cercocebus lunulatus (Temminck, 1853)	Endangered	White-naped Mangabey	Herbivore	yes
68	Primates	Cercopithecidae	Cercocebus	Cercocebus torquatus (Kerr, 1792)	Endangered	Red-capped Mangabey	Omnivore	yes
69	Primates	Cercopithecidae	Cercopithecus	Cercopithecus ascanius (Audebert, 1799)	Least Concern	Red-tailed Monkey	Frugivore	yes
70	Primates	Cercopithecidae	Cercopithecus	Cercopithecus campbelli (Waterhouse, 1838)	Near Threatened	Campbell's Monkey	Frugivore	yes
71	Primates	Cercopithecidae	Cercopithecus	Cercopithecus cephus (Linnaeus, 1758)	Least Concern	Moustached Guenon	Omnivore	yes
72	Primates	Cercopithecidae	Cercopithecus	Cercopithecus diana (Linnaeus, 1758)	Endangered	Diana Monkey	Omnivore	yes
73	Primates	Cercopithecidae	Cercopithecus	Cercopithecus erythrotis (Waterhouse, 1838)	Vulnerable	Red-eared Monkey	Omnivore	yes
74	Primates	Cercopithecidae	Cercopithecus	Cercopithecus lowei (Thomas, 1923)	Vulnerable	Lowe's Monkey	Frugivore	yes
75	Primates	Cercopithecidae	Cercopithecus	Cercopithecus mitis (Wolf, 1822)	Least Concern	Blue Monkey	Omnivore	yes
76	Primates	Cercopithecidae	Cercopithecus	Cercopithecus mona (Schreber, 1775)	Near Threatened	Mona Monkey	Omnivore	yes
77	Primates	Cercopithecidae	Cercopithecus	Cercopithecus neglectus (Schlegel, 1876)	Least Concern	De Brazza's Monkey	Frugivore	yes
78	Primates	Cercopithecidae	Cercopithecus	Cercopithecus petaurista (Schreber, 1774)	Near Threatened	Spot-nosed Monkey	Omnivore	yes
79	Primates	Cercopithecidae	Cercopithecus	Cercopithecus pogonias (Bennett, 1833)	Near Threatened	Crowned Monkey	Frugivore	yes
80	Primates	Cercopithecidae	Chlorocebus	Chlorocebus cynosuros (Scopoli, 1786)	Least Concern	Malbrouck Monkey	Omnivore	yes
81	Primates	Cercopithecidae	Chlorocebus	Chlorocebus pygerythrus (F. Cuvier, 1821)	Least Concern	Vervet Monkey	Omnivore	no
82	Primates	Cercopithecidae	Chlorocebus	Chlorocebus sabaeus (Linnaeus, 1766)	Least Concern	Green Monkey	Omnivore	yes
83	Primates	Cercopithecidae	Chlorocebus	Chlorocebus tantalus (Ogilby, 1841)	Least Concern	Tantalus Monkey	Omnivore	yes
84	Primates	Cercopithecidae	Colobus	Colobus angolensis (P. Sclater, 1860)	Vulnerable	Angola Colobus	Herbivore	yes
85	Primates	Cercopithecidae	Colobus	Colobus guereza (Rüppell, 1835)	Least Concern	Guereza	Herbivore	yes
86	Primates	Cercopithecidae	Colobus	Colobus polykomos (I. Geoffroy Saint-Hilaire, 1834)	Endangered	King Colobus	Herbivore	yes
87	Primates	Cercopithecidae	Colobus	Colobus satanas (Waterhouse, 1838)	Vulnerable	Black Colobus	Herbivore	yes
88	Primates	Cercopithecidae	Erythrocebus	Erythrocebus patas (Schreber, 1774)	Near Threatened	Patas Monkey	Omnivore	yes
89	Primates	Cercopithecidae	Lophocebus	Lophocebus albigena (Gray, 1850)	Vulnerable	Grey-cheeked Mangabey	Frugivore	no
90	Primates	Cercopithecidae	Mandrillus	Mandrillus leucophaeus (F. Cuvier, 1807)	Endangered	Drill	Omnivore	no
91	Primates	Cercopithecidae	Mandrillus	Mandrillus sphinx (Linnaeus, 1758)	Vulnerable	Mandrill	Omnivore	no
92	Primates	Cercopithecidae	Miopithecus	Miopithecus ogouensis (Kingdon, 1997)	Near Threatened	Gabon Talapoin	Omnivore	yes
93	Primates	Cercopithecidae	Papio	Papio anubis (Lesson, 1827)	Least Concern	Olive Baboon	Omnivore	no
94	Primates	Cercopithecidae	Papio	Papio cynocephalus (Linnaeus, 1766)	Least Concern	Yellow Baboon	Omnivore	no
95	Primates	Cercopithecidae	Papio	Papio papio (Desmarest, 1820)	Near Threatened	Guinea Baboon	Omnivore	no
96	Primates	Cercopithecidae	Piliocolobus	Piliocolobus badius (Kerr, 1792)	Endangered	Western Red Colobus	Herbivore	yes
97	Primates	Cercopithecidae	Piliocolobus	Piliocolobus sp.	Critically Endangered	Red Colobus	Herbivore	yes
98	Primates	Cercopithecidae	Procolobus	Procolobus verus (Van Beneden, 1838)	Vulnerable	Olive Colobus	Herbivore	yes
99	Primates	Hominidae	Gorilla	Gorilla beringei (Matschie, 1903)	Critically Endangered	Eastern Gorilla	Herbivore	no
100	Primates	Hominidae	Gorilla	Gorilla gorilla (Savage, 1847)	Critically Endangered	Western Gorilla	Frugivore	no
101	Primates	Hominidae	Pan	Pan troglodytes (Blumenbach, 1799)	Endangered	Chimp	Omnivore	no
102	Proboscidea	Elephantidae	Loxodonta	Loxodonta cyclotis (Matschie, 1900)	Critically Endangered	African Forest Elephant	Herbivore	no
103	Rodentia	Hystricidae	Atherurus	Atherurus africanus (Gray, 1842)	Least Concern	African Brush-tailed Porcupine	Omnivore	no
104	Rodentia	Nesomyidae	Cricetomys	Cricetomys sp.	Least Concern	Pouched Rat	Omnivore	no
105	Rodentia	Sciuridae	Protoxerus	Protoxerus aubinnii (Gray, 1873)	Near Threatened	Slender-tailed Squirrel	Frugivore	no
106	Rodentia	Thryonomyidae	Thryonomys	Thryonomys swinderianus (Temminck, 1827)	Least Concern	Cane Rat	Herbivore	no
107	Tubulidentata	Orycteropodidae	Orycteropus	Orycteropus afer (Pallas, 1766)	Least Concern	Aardvark	Carnivore	no
