# Supplementary material for: Chimpanzees (Pan troglodytes) Indicate Mammalian Abundance Across Broad Spatial Scales
Source: Ecol Evol. 2025 Mar 15;15(3):e71000. doi: 10.1002/ece3.71000 (PMC11909632; doi:10.1002/ece3.71000)
Supplement: Supplementary file 1 — Table S1. General information on selected PanAf study sites (n = 22). Table S2. List of mammal species (n = 76) included in the subset analysis performed for referential comparisons (predominantly arboreal mammals were excluded; see last column of the table). Table S3. Results of Bayesian Regression Models based on weak priors testing the probability of relationships between chimpanzee and/or gorilla detection rate and various metrics of mammalian communities. [file ECE3-15-e71000-s001.zip › ece371000-sup-0003-Supinfo.xlsx]

## Sheet: site info
Site Name	Location	Country	Longitude	Latitude	UTM zone	habitat	IUCN Protection Category	protection type	Year observation	N cameras	camera.trap.effort.days	mammal detection rate	chimpanzee detection rate	gorilla detection rate	mammal species richness	mammal shannon div. index	animal mass per day	mammal detection rate per camdays	human_footprint.max	precipitation variance
Azagny	Azagny National Park	Ivory Coast	-4.83518	5.23499	30N	forest	II	national park	2012	12	744	7	1	0	5	1.54983	31.686	0.0094086	45	92
Bafing	Temporary research site outside a protected area	Mali	-10.4346	12.9864	29N	savanna	Not Applicable	no protection status	2014	33	9469.89	402	53	0	25	2.5297	324.537	0.0424503	34	117
Bakoun	Bakoun Classified Forest/Moyen Bafing National Park	Guinea	-11.204	11.6843	29P	savanna	Not Applicable	no protection status	2013	31	8062.93	650	57	0	36	3.074	566.011	0.0806159	34	112
Bili-Gangu	Bili-Uere Hunting Reserve	DRC	24.8115	4.1865	35N	forest	VI	no protection status	2012	14	3063.36	186	27	0	24	2.65826	1440.44	0.0607176	23	46
Budongo	Budongo Forest Reserve	Uganda	31.5315	1.73603	36N	forest	Not Applicable	community forest	2012	6	2671.83	121	20	0	20	2.60001	190.185	0.0452873	46	43
Bwindi	Bwindi Impenetrable Forest National Park	Uganda	29.7663	-1.04902	35M	forest	II	national park	2012	23	6954.45	727	77	21	35	2.85282	3517.33	0.104537	40	32
Campo Ma'an	Campo Ma’an National Park	Cameroon	10.0847	2.28229	32N	forest	II	national park	2013	25	8087.43	567	57	10	37	3.02824	4537.68	0.0701088	32	58
Conkouati	Conkouati-Douli National Park	Congo	11.1991	-3.94726	32M	forest	II	national park	2014	28	10237.5	724	68	43	36	2.84438	12854.8	0.0707202	25	76
Djouroutou	Taï National Park	Ivory Coast	-7.20526	5.4111	29N	forest	II	national park	2012	23	6641.63	267	24	0	31	3.04275	2624.8	0.040201	39	46
East Nimba	East Nimba Nature Reserve	Liberia	-8.57905	7.42788	29N	forest	Not Applicable	community forest	2012	23	9672.17	264	48	0	19	2.47598	266.955	0.0272948	51	66
Gashaka	Gashaka-Gumti National Park	Nigeria	11.5791	7.3252	32N	forest	II	national park	2012	18	7029.08	430	22	0	34	3.01034	633.568	0.0611744	29	83
GEPRENAF	GEPRENAF (Gestion Participative des Ressources Naturelles et de la Faune)	Ivory Coast	-4.02747	8.84165	30N	savanna	Not Applicable	community forest	2013	36	6719.63	519	43	0	38	3.09587	2123.42	0.0772364	23	69
Grebo Sala	Grebo National Forest	Liberia	-7.51849	5.48641	29N	forest	II	community forest	2012	26	9268.83	423	31	0	28	2.88516	664.447	0.0456368	39	39
Kayan	Temporary research site outside a protected area	Senegal	-12.239	13.1911	28N	savanna	Not Applicable	no protection status	2012	41	9867.69	601	41	0	29	2.68605	721.536	0.0609058	12	124
Korup	Korup National Park	Cameroon	8.8687	5.12387	32N	forest	II	national park	2013	29	9824.32	717	61	0	40	2.95859	2619.88	0.0729822	34	58
Loango	Loango National Park	Gabon	9.47964	-2.07822	32M	forest	II	national park	2012	25	7381.34	720	64	12	34	2.85389	12166.3	0.0975433	7	71
Mbe	Mbe Mountains	Nigeria	9.07953	6.24504	32N	forest	Not Applicable	community forest	2013	13	10519.5	608	41	15	29	2.76133	498.637	0.0577977	28	70
Ngogo	Kibale National Park	Uganda	30.4507	0.485982	36N	forest	II	national park	2012	20	7461.2	574	49	0	31	2.96063	7019.01	0.0769313	40	43
Sapo	Sapo National Park	Liberia	-8.7808	5.31358	29N	forest	II	national park	2010	22	8037.33	429	41	0	33	2.80673	583.685	0.0533759	32	43
Taï E (Ecotourism Site)	Taï National Park	Ivory Coast	-7.31415	5.89336	29N	forest	II	national park	2013	24	6873.78	362	27	0	35	3.20634	394.633	0.0526639	32	55
Taï R (Research Site)	Taï National Park	Ivory Coast	-7.3333	5.8667	29N	forest	II	national park	2013	24	8228.36	494	32	0	36	3.069	712.907	0.0600363	39	55
Issa Valley	Greater Mahale Ecosystem	Tanzania	30.5646	-5.49341	36M	savanna	Not Applicable	no protection status	2011	16	7658.03	481	44	0	38	2.92167	479.149	0.0628099	26	86
