# Supplementary material for: Chimpanzees (Pan troglodytes) Indicate Mammalian Abundance Across Broad Spatial Scales
Source: Ecol Evol. 2025 Mar 15;15(3):e71000. doi: 10.1002/ece3.71000 (PMC11909632; doi:10.1002/ece3.71000)
Supplement: Supplementary file 1 — Table S1. General information on selected PanAf study sites (n = 22). Table S2. List of mammal species (n = 76) included in the subset analysis performed for referential comparisons (predominantly arboreal mammals were excluded; see last column of the table). Table S3. Results of Bayesian Regression Models based on weak priors testing the probability of relationships between chimpanzee and/or gorilla detection rate and various metrics of mammalian communities. [file ECE3-15-e71000-s001.zip › ece371000-sup-0003-Tables.xlsx]

## Sheet: UMBR_EF
IDX	IDX.mod	IDX.var	mods	vars	Estimate	Est.Error	l.95..CI	u.95..CI	Rhat	Bulk_ESS	Tail_ESS
1	1	1	RES_mammal_species_richness_z_gorilla_detection.rate	Intercept	3.39635	0.0994716	3.1963	3.58183	1.00178	1903.41	1709.41
2	1	2	RES_mammal_species_richness_z_gorilla_detection.rate	z_gorilla_detection.rate	-0.0218038	0.0478738	-0.116259	0.0670595	1.00022	3730.44	2986.28
3	1	3	RES_mammal_species_richness_z_gorilla_detection.rate	z_log_camera.trap.effort.days	0.291158	0.0631827	0.171373	0.418807	1.00002	4780.56	3020.37
4	2	1	RES_mammal_species_richness_z_chimp_detection.rate	Intercept	3.39554	0.10186	3.18839	3.59231	1.00106	2155.68	2104.54
5	2	2	RES_mammal_species_richness_z_chimp_detection.rate	z_chimp_detection.rate	0.0260562	0.0603991	-0.0917117	0.140048	1.00183	3283.46	3275.1
6	2	3	RES_mammal_species_richness_z_chimp_detection.rate	z_log_camera.trap.effort.days	0.266341	0.0724949	0.127099	0.410467	0.999876	3664.32	3196.85
7	3	1	RES_mammal_shannon_index_z_gorilla_detection.rate	Intercept	2.8206	0.105502	2.60847	3.03426	1.00129	2317.5	2281.61
8	3	2	RES_mammal_shannon_index_z_gorilla_detection.rate	z_gorilla_detection.rate	-0.0552942	0.0636136	-0.180732	0.0703765	1.00088	3731.27	2867.16
9	3	3	RES_mammal_shannon_index_z_gorilla_detection.rate	z_log_camera.trap.effort.days	0.270499	0.0582868	0.156311	0.385392	1.00063	3710.67	2804.29
10	4	1	RES_mammal_shannon_index_z_chimp_detection.rate	Intercept	2.81682	0.107765	2.59459	3.0249	1.00155	1927	1666.84
11	4	2	RES_mammal_shannon_index_z_chimp_detection.rate	z_chimp_detection.rate	-0.0667194	0.0778253	-0.219722	0.088227	1.00344	3120.81	2924.5
12	4	3	RES_mammal_shannon_index_z_chimp_detection.rate	z_log_camera.trap.effort.days	0.302865	0.0749594	0.152768	0.44743	1.00214	3293.51	2610.22
13	5	1	RES_mammal_detection.rate_percamdays_z_gorilla_detection.rate	Intercept	0.061763	0.087376	-0.131205	0.237478	1.0012	2202.79	2045.74
14	5	2	RES_mammal_detection.rate_percamdays_z_gorilla_detection.rate	z_gorilla_detection.rate	0.00570321	0.0101731	-0.0150173	0.0254913	1.00031	3715.72	2534.05
15	6	1	RES_mammal_detection.rate_percamdays_z_chimp_detection.rate	Intercept	0.0557631	0.0884431	-0.13316	0.227213	1.00273	1760.59	1506.84
16	6	2	RES_mammal_detection.rate_percamdays_z_chimp_detection.rate	z_chimp_detection.rate	0.0151814	0.00786625	-0.000165119	0.0310293	1.00095	4182.04	2143.78
17	7	1	RES_lg_MassDmean_LK_z_gorilla_detection.rate	Intercept	6.93359	0.273427	6.40304	7.46863	1.00135	4264.11	2897.47
18	7	2	RES_lg_MassDmean_LK_z_gorilla_detection.rate	z_gorilla_detection.rate	0.585154	0.258373	0.0702757	1.10283	1.00127	4387.66	2680.75
19	7	3	RES_lg_MassDmean_LK_z_gorilla_detection.rate	z_log_camera.trap.effort.days	0.612851	0.248403	0.125724	1.09559	1.00296	4888.17	3149.71
20	8	1	RES_lg_MassDmean_LK_z_chimp_detection.rate	Intercept	6.92863	0.291471	6.32649	7.51092	1.00116	2242.07	1671.23
21	8	2	RES_lg_MassDmean_LK_z_chimp_detection.rate	z_chimp_detection.rate	0.809069	0.322705	0.166906	1.43653	1.00026	2376.06	2215.27
22	8	3	RES_lg_MassDmean_LK_z_chimp_detection.rate	z_log_camera.trap.effort.days	0.225325	0.321511	-0.390989	0.86636	1.00018	2402.08	2449.57

## Sheet: UMBR_IA
IDX	IDX.mod	IDX.var	mods	vars	Estimate	Est.Error	l.95..CI	u.95..CI	Rhat	Bulk_ESS	Tail_ESS
1	1	1	1	RES__IA_mammal_richness_protection*z_chimp_detection.rate	Intercept	3.32792	0.10682	3.11768	3.52889	1.00043	2657.7	2063.81
2	2	1	2	RES__IA_mammal_richness_LK_protection*z_chimp_detection.rate	protectionyes	0.110637	0.0895926	-0.0613046	0.287193	1.00076	5520.63	3131.23
3	3	1	3	RES__IA_mammal_richness_LK_protection*z_chimp_detection.rate	z_chimp_detection.rate	-0.0871073	0.151403	-0.38622	0.207457	1.0014	3074.53	2864.61
4	4	1	4	RES__IA_mammal_richness_LK_protection*z_chimp_detection.rate	z_log_camera.trap.effort.days	0.287134	0.0767202	0.142466	0.445136	0.999955	4129.16	2495.13
5	5	1	5	RES__IA_mammal_richness_LK_protection*z_chimp_detection.rate	protectionyes:z_chimp_detection.rate	0.122816	0.158361	-0.194614	0.427104	1.0014	3146.32	2654.27
6	6	2	1	RES__IA_mammal_richness_LK_z_human_footprint.max*z_chimp_detection.rate	Intercept	3.39622	0.0977202	3.20387	3.58544	1.00063	2297.78	2164.41
7	7	2	2	RES__IA_mammal_richness_LK_z_human_footprint.max*z_chimp_detection.rate	z_human_footprint.max	-0.0934728	0.0493422	-0.19346	0.00102588	1.0006	2904.15	2779.05
8	8	2	3	RES__IA_mammal_richness_LK_z_human_footprint.max*z_chimp_detection.rate	z_chimp_detection.rate	0.0285497	0.060238	-0.0893943	0.145482	1.00174	3669.08	2862.94
9	9	2	4	RES__IA_mammal_richness_LK_z_human_footprint.max*z_chimp_detection.rate	z_log_camera.trap.effort.days	0.2239	0.0778933	0.0723489	0.38076	1.00086	3131.5	3036.92
10	10	2	5	RES__IA_mammal_richness_LK_z_human_footprint.max*z_chimp_detection.rate	z_human_footprint.max:z_chimp_detection.rate	0.0625637	0.0567467	-0.0490449	0.174844	1.00191	3333.92	3186.85
11	11	3	1	RES__IA_mammal_richness_LK_z_precipitation_variance*z_chimp_detection.rate	Intercept	3.39315	0.0960304	3.20479	3.57379	1.00096	1835.33	1463.19
12	12	3	2	RES__IA_mammal_richness_LK_z_precipitation_variance*z_chimp_detection.rate	z_precipitation_variance	-0.0615628	0.0544244	-0.169115	0.044284	1.00001	3488.06	2853.84
13	13	3	3	RES__IA_mammal_richness_LK_z_precipitation_variance*z_chimp_detection.rate	z_chimp_detection.rate	0.0464269	0.0679092	-0.0863873	0.183706	1.00045	2611.06	2896.95
14	14	3	4	RES__IA_mammal_richness_LK_z_precipitation_variance*z_chimp_detection.rate	z_log_camera.trap.effort.days	0.254807	0.0801088	0.0974567	0.413785	0.999652	3014.11	2908.7
15	15	3	5	RES__IA_mammal_richness_LK_z_precipitation_variance*z_chimp_detection.rate	z_precipitation_variance:z_chimp_detection.rate	0.0434825	0.0569015	-0.0668762	0.157212	1.00089	3526.25	3017.95
16	16	4	1	RES__IA_shannon_LK_protection*z_chimp_detection.rate	Intercept	2.73904	0.121404	2.50257	2.98261	1.00069	3215.75	2329.97
17	17	4	2	RES__IA_shannon_LK_protection*z_chimp_detection.rate	protectionyes	0.132181	0.119458	-0.0998813	0.375935	1.00061	4989.63	2964.41
18	18	4	3	RES__IA_shannon_LK_protection*z_chimp_detection.rate	z_chimp_detection.rate	-0.208675	0.171895	-0.546905	0.128635	1.00042	3060.46	2880.62
19	19	4	4	RES__IA_shannon_LK_protection*z_chimp_detection.rate	z_log_camera.trap.effort.days	0.316836	0.0768579	0.166779	0.471239	1.00148	4612.05	3170.92
20	20	4	5	RES__IA_shannon_LK_protection*z_chimp_detection.rate	protectionyes:z_chimp_detection.rate	0.159388	0.180816	-0.195108	0.515015	1.00053	3011.33	2708.9
21	21	5	1	RES__IA_shannon_LK_z_human_footprint.max*z_chimp_detection.rate	Intercept	2.82086	0.108997	2.59855	3.03332	1.00191	2417.13	2182.84
22	22	5	2	RES__IA_shannon_LK_z_human_footprint.max*z_chimp_detection.rate	z_human_footprint.max	-0.056413	0.0668836	-0.189005	0.0742428	1.00039	3695.19	2768.47
23	23	5	3	RES__IA_shannon_LK_z_human_footprint.max*z_chimp_detection.rate	z_chimp_detection.rate	-0.0653966	0.0835101	-0.227518	0.102251	1.00189	2958.07	2751.94
24	24	5	4	RES__IA_shannon_LK_z_human_footprint.max*z_chimp_detection.rate	z_log_camera.trap.effort.days	0.260761	0.0924006	0.0782247	0.44213	1.00181	2799.11	2829.07
25	25	5	5	RES__IA_shannon_LK_z_human_footprint.max*z_chimp_detection.rate	z_human_footprint.max:z_chimp_detection.rate	0.0496261	0.0732256	-0.0978412	0.196548	1.00032	2784.18	2792.61
26	26	6	1	RES__IA_shannon_LK_z_precipitation_variance*z_chimp_detection.rate	Intercept	2.81467	0.100775	2.61483	3.01165	1.0016	2321.55	1956.3
27	27	6	2	RES__IA_shannon_LK_z_precipitation_variance*z_chimp_detection.rate	z_precipitation_variance	-0.103821	0.0591262	-0.218999	0.00935089	1.00071	4122.92	2845.12
28	28	6	3	RES__IA_shannon_LK_z_precipitation_variance*z_chimp_detection.rate	z_chimp_detection.rate	-0.0260675	0.0835528	-0.188832	0.143201	1.00078	3122.94	3063.4
29	29	6	4	RES__IA_shannon_LK_z_precipitation_variance*z_chimp_detection.rate	z_log_camera.trap.effort.days	0.24879	0.0830578	0.0751946	0.410968	1.00035	3128.44	2833.43
30	30	6	5	RES__IA_shannon_LK_z_precipitation_variance*z_chimp_detection.rate	z_precipitation_variance:z_chimp_detection.rate	0.0715715	0.0650641	-0.0606546	0.201667	1.00038	3716.72	3116.81
31	31	7	1	RES__IA_detection.rate_D_LK_percamdays_protection*z_chimp_detection.rate	Intercept	0.0557571	0.0906111	-0.136134	0.238113	1.00018	1736.69	1848.9
32	32	7	2	RES__IA_detection.rate_D_LK_percamdays_protection*z_chimp_detection.rate	protectionyes	0.00748017	0.0188801	-0.0300397	0.0473242	1.00064	2633.16	2320.16
33	33	7	3	RES__IA_detection.rate_D_LK_percamdays_protection*z_chimp_detection.rate	z_chimp_detection.rate	0.00974782	0.0251343	-0.0420601	0.0605879	1.00116	1728.19	1870.25
34	34	7	4	RES__IA_detection.rate_D_LK_percamdays_protection*z_chimp_detection.rate	protectionyes:z_chimp_detection.rate	0.00667889	0.0295414	-0.0524846	0.0667147	1.00069	1806.24	2188.79
35	35	8	1	RES__IA_detection.rate_D_LK_percamdays_z_human_footprint.max*z_chimp_detection.rate	Intercept	0.0591823	0.0893839	-0.12821	0.242417	1.00321	1678.91	1600.85
36	36	8	2	RES__IA_detection.rate_D_LK_percamdays_z_human_footprint.max*z_chimp_detection.rate	z_human_footprint.max	-0.00876034	0.00871508	-0.0263965	0.00856725	1.0006	3710	2625.28
37	37	8	3	RES__IA_detection.rate_D_LK_percamdays_z_human_footprint.max*z_chimp_detection.rate	z_chimp_detection.rate	0.0134864	0.00975426	-0.00589914	0.0334352	1.00084	2779.09	2326.08
38	38	8	4	RES__IA_detection.rate_D_LK_percamdays_z_human_footprint.max*z_chimp_detection.rate	z_human_footprint.max:z_chimp_detection.rate	0.0013177	0.00939596	-0.0171381	0.0200446	1.00012	3398.36	2941.73
39	39	9	1	RES__IA_detection.rate_D_LK_percamdays_z_precipitation_variance*z_chimp_detection.rate	Intercept	0.0589582	0.0876496	-0.118363	0.236694	1.00065	1872.34	1710.73
40	40	9	2	RES__IA_detection.rate_D_LK_percamdays_z_precipitation_variance*z_chimp_detection.rate	z_precipitation_variance	-0.00244373	0.0109759	-0.0248191	0.018923	1.00141	2844.86	2244.82
41	41	9	3	RES__IA_detection.rate_D_LK_percamdays_z_precipitation_variance*z_chimp_detection.rate	z_chimp_detection.rate	0.0149222	0.00923783	-0.00327433	0.0339792	1.0007	3407.75	2444.72
42	42	9	4	RES__IA_detection.rate_D_LK_percamdays_z_precipitation_variance*z_chimp_detection.rate	z_precipitation_variance:z_chimp_detection.rate	-5.53477e-06	0.00853938	-0.0163059	0.01669	0.999782	4639.47	2775.65
43	43	10	1	RES__IA_lg_MassDmean_LK_protection*z_chimp_detection.rate	Intercept	6.29775	0.313856	5.68035	6.92716	1.00129	4658.84	2727.17
44	44	10	2	RES__IA_lg_MassDmean_LK_protection*z_chimp_detection.rate	protectionyes	1.02921	0.380177	0.28428	1.78617	1.00258	5166.49	2661.16
45	45	10	3	RES__IA_lg_MassDmean_LK_protection*z_chimp_detection.rate	z_chimp_detection.rate	-0.391732	0.551367	-1.47792	0.692605	1.00022	3855.31	2903.1
46	46	10	4	RES__IA_lg_MassDmean_LK_protection*z_chimp_detection.rate	z_log_camera.trap.effort.days	0.38416	0.255616	-0.11875	0.898925	1.00168	4369.83	2551.91
47	47	10	5	RES__IA_lg_MassDmean_LK_protection*z_chimp_detection.rate	protectionyes:z_chimp_detection.rate	1.3139	0.549377	0.188872	2.39896	1.00064	3854.34	2775.2
48	48	11	1	RES__IA_lg_MassDmean_LK_z_human_footprint.max*z_chimp_detection.rate	Intercept	6.89128	0.296105	6.32035	7.4568	1.00214	2804.88	1881.89
49	49	11	2	RES__IA_lg_MassDmean_LK_z_human_footprint.max*z_chimp_detection.rate	z_human_footprint.max	-0.354617	0.253778	-0.858	0.126829	1	3429.17	2816.18
50	50	11	3	RES__IA_lg_MassDmean_LK_z_human_footprint.max*z_chimp_detection.rate	z_chimp_detection.rate	0.757604	0.30477	0.140808	1.35427	1.00037	2895.81	2013.4
51	51	11	4	RES__IA_lg_MassDmean_LK_z_human_footprint.max*z_chimp_detection.rate	z_log_camera.trap.effort.days	0.236621	0.358084	-0.473624	0.952673	0.999714	2360.18	2213.52
52	52	11	5	RES__IA_lg_MassDmean_LK_z_human_footprint.max*z_chimp_detection.rate	z_human_footprint.max:z_chimp_detection.rate	-0.11234	0.279272	-0.648967	0.45063	1.00132	3134.52	2279.49
53	53	12	1	RES__IA_lg_MassDmean_LK_z_precipitation_variance*z_chimp_detection.rate	Intercept	6.9339	0.259453	6.43972	7.45539	0.999917	3594.16	2456.4
54	54	12	2	RES__IA_lg_MassDmean_LK_z_precipitation_variance*z_chimp_detection.rate	z_precipitation_variance	-0.481822	0.2314	-0.946555	-0.0189364	1.00065	3760.42	2476.44
55	55	12	3	RES__IA_lg_MassDmean_LK_z_precipitation_variance*z_chimp_detection.rate	z_chimp_detection.rate	0.88531	0.330512	0.213512	1.50169	1.00173	2475.85	2349.23
56	56	12	4	RES__IA_lg_MassDmean_LK_z_precipitation_variance*z_chimp_detection.rate	z_log_camera.trap.effort.days	0.138167	0.337199	-0.49187	0.840214	1.00023	2347.82	2572.82
57	57	12	5	RES__IA_lg_MassDmean_LK_z_precipitation_variance*z_chimp_detection.rate	z_precipitation_variance:z_chimp_detection.rate	0.136911	0.262791	-0.388378	0.649839	1.0002	3520.2	2734.09
